# Supplementary material for: Immune Infiltration-Related Signature Predicts Risk Stratification and Immunotherapy Efficacy in Grade II and III Gliomas
Source: Front Cell Dev Biol. 2021 Nov 5;9:756005. doi: 10.3389/fcell.2021.756005 (PMC8603377; doi:10.3389/fcell.2021.756005)
Supplement: Supplementary file 4 [file Table_1.XLSX]

## Sheet: Expression of model genes
ID	Sample_522_1	Sample_522_2	Sample_522_3	sample544_1	sample544_2	sample544_3	sample923_1	sample923_2	sample923_3	sample938_1	sample938_2	sample938_3	sample945_1	sample945_2	sample945_3	sample1104_1	sample1104_2	sample1104_3	sample1216_1	sample1216_2	sample1216_3	sample11243_1	sample11243_2	sample11243_3
IGFBP2	14.0266	13.8083	13.9428	11.7078	11.8049	11.6479	11.3015	11.294	11.1755	5.24793	5.42626	5.39232	13.4123	13.6789	13.5342	10.6008	10.8665	10.8154	12.334	12.4128	12.4315	13.5682	13.6407	13.5712
PLAT	11.8166	11.6786	11.6751	11.2503	11.4548	11.3326	15.7313	15.6887	15.5853	6.10852	5.67243	6.14975	11.7842	11.9556	12.0795	8.51964	8.85798	8.67596	10.4625	10.5755	10.6421	12.9947	13.1044	13.0058
TOP2A	12.7881	12.5245	12.477	13.4708	13.1891	13.1944	10.2396	10.2312	10.0154	8.89785	9.13186	8.90087	13.5277	13.312	13.5015	13.5678	13.9222	13.8099	14.076	14.1164	14.2294	14.3506	14.3669	14.2072
ACTN1	13.3457	13.1389	13.2207	10.4564	10.3966	10.1886	13.7014	13.6425	13.5696	9.10066	8.90388	8.69697	10.0279	10.2119	10.2854	12.3794	12.5216	12.4062	13.26	13.3313	13.3918	13.2989	13.3688	13.3682
LGALS3	12.741	12.5425	12.6122	6.75489	6.9542	6.80735	12.4123	12.4105	12.3399	7.46761	7.34873	6.89482	11.8174	11.9705	11.9241	10.6698	10.9106	10.817	9.42417	9.40088	9.46761	10.6909	10.6978	10.6891
BGN	8.66534	8.51964	8.69697	9.10329	9.03617	8.71768	7.34873	7.27612	7.43463	7.87652	7.89482	7.48382	1	1	0	11.3191	11.421	11.2644	11.8301	11.9263	12.0475	9.82177	10.043	9.95274
FMOD	11.9244	11.69	11.7595	4.39232	3.90689	3.90689	5.72792	5.45943	5.75489	4.24793	4.16993	3.32193	3.16993	4.39232	4.52356	5.70044	6.02237	5.80735	4.24793	4.45943	4.75489	1	3.32193	2
FABP5	10.4737	10.4126	10.3542	7.08746	7.25739	7.65105	7.19967	7.13955	7.16993	5.70044	5.93074	5.75489	0	0	0	11.0014	11.2871	11.1085	0	0	0	0	0	0
BCAT1	12.6008	12.263	12.2854	11.5845	10.8688	10.8273	10.8281	10.7271	10.7389	4.45943	5.85798	6.30378	13.1663	12.3786	12.9353	11.4147	12.1277	11.6389	11.2784	11.1731	11.8903	12.1734	12.1523	11.4747
COL1A2	16.3726	16.1624	16.2415	8.05528	8.51175	7.88264	15.7372	15.732	15.5975	6.56986	6.37504	6.39232	3	3	3	2.32193	2.58496	2.58496	14.5802	14.5936	14.6422	13.3364	13.3266	13.2257

## Sheet: Clinical data
ID	Age (years)	Gender	Type	Grade	MGMT (0-negative; 1-positive)	IDH1(0-wt;1-mu)	TMZ(1-sensitive)	Risk score
522_1	49	Female	Astrocytoma	III	0	0	0	4.98123
522_2	49	Female	Astrocytoma	III	0	0	0	4.86221
522_3	49	Female	Astrocytoma	III	0	0	0	4.8506
544_1	54	Female	aplastic astrocytoma	III	1	1	NA	3.97025
544_2	54	Female	aplastic astrocytoma	III	1	1	NA	3.72837
544_3	54	Female	aplastic astrocytoma	III	1	1	NA	3.70252
923_1	75	Male	Astrocytoma	III	0	0	0	4.70184
923_2	75	Male	Astrocytoma	III	0	0	0	4.64595
923_3	75	Male	Astrocytoma	III	0	0	0	4.63949
938_1	59	Male	ołigodendrogłioma	II	1	1	NA	2.02865
938_2	59	Male	ołigodendrogłioma	II	1	1	NA	2.252
938_3	59	Male	ołigodendrogłioma	II	1	1	NA	2.3439
945_1	22	Male	Astrocytoma	III	0	0	0	4.96788
945_2	22	Male	Astrocytoma	III	0	0	0	4.93018
945_3	22	Male	Astrocytoma	III	0	0	0	5.24363
1104_1	45	Male	Astrocytoma	III	0	0	1	3.33761
1104_2	45	Male	Astrocytoma	III	0	0	1	3.55721
1104_3	45	Male	Astrocytoma	III	0	0	1	3.41628
1216_1	27	Male	Astrocytoma	II	1	0	1	4.24408
1216_2	27	Male	Astrocytoma	II	1	0	1	4.25336
1216_3	27	Male	Astrocytoma	II	1	0	1	4.45637
11243_1	60	Male	Diffuse astrocytoma	II	0	0	1	4.36109
11243_2	60	Male	Diffuse astrocytoma	II	0	0	1	4.62553
11243_3	60	Male	Diffuse astrocytoma	II	0	0	1	4.3056
